# Supplementary material for: Prevalence of Antibiotic-Resistant Shigella spp. in Bangladesh: A Systematic Review and Meta-Analysis of 44,519 Samples
Source: Antibiotics (Basel). 2023 Apr 26;12(5):817. doi: 10.3390/antibiotics12050817 (PMC10215428; doi:10.3390/antibiotics12050817)
Supplement: Supplementary file 1 [file antibiotics-12-00817-s001.zip]

Archive with 4 entries (4 files):
- Figure_S1_Subgroup_Adult+Children Vs children only.pdf
- Table S1_Search strategies.pdf
- Table S2_Quality assessment_Cross-sectional.pdf
- Table S3_Quality assessment_Cohort.pdf
